# Supplementary material for: Drug Repurposing Using Gene Co-Expression and Module Preservation Analysis in Acute Respiratory Distress Syndrome (ARDS), Systemic Inflammatory Response Syndrome (SIRS), Sepsis, and COVID-19
Source: Biology (Basel). 2022 Dec 15;11(12):1827. doi: 10.3390/biology11121827 (PMC9775208; doi:10.3390/biology11121827)
Supplement: Supplementary file 1 [file biology-11-01827-s001.zip]

Archive with 1 entries (1 files):
- biology-2038639-supplementary.pdf
